# Supplementary material for: Red Cell Distribution Width and Patient Outcome in Cardiovascular Disease: A ‘’Real-World’’ Analysis
Source: J Cardiovasc Dev Dis. 2021 Sep 26;8(10):120. doi: 10.3390/jcdd8100120 (PMC8539630; doi:10.3390/jcdd8100120)
Supplement: Supplementary file 1 [file jcdd-08-00120-s001.zip]

Archive with 1 entries (1 files):
- jcdd-1326103-supplementary.pdf
